# Supplementary material for: Physical Activity or Inactivity and Fatigue in Children and Adolescents: A Cross-Sectional Study
Source: J Clin Med. 2025 Feb 26;14(5):1574. doi: 10.3390/jcm14051574 (PMC11900360; doi:10.3390/jcm14051574)
Supplement: Supplementary file 1 [file jcm-14-01574-s001.zip]

Archive with 1 entries (1 files):
- jcm-3481562-supplementary.pdf
